# Supplementary material for: Patient-Reported Social Impact of Molecularly Confirmed Retinitis Pigmentosa
Source: J Clin Med. 2025 May 6;14(9):3229. doi: 10.3390/jcm14093229 (PMC12072349; doi:10.3390/jcm14093229)
Supplement: Supplementary file 1 [file jcm-14-03229-s001.zip]

Archive with 1 entries (1 files):
- jcm-3613085-supplementary.pdf
